# Supplementary material for: Chromatin accessibility promotes hematopoietic and leukemia stem cell activity
Source: Nat Commun. 2020 Mar 16;11:1406. doi: 10.1038/s41467-020-15221-z (PMC7076002; doi:10.1038/s41467-020-15221-z)
Supplement: Supplementary file 4 — Supplementary Data 1 [file 41467_2020_15221_MOESM4_ESM.xlsx]

## Sheet: Suppl Table 1
Supplementary Table 1: Gene Set Brown_Myeloid _Cell_Development_Up. RNA-seq fold change (FC) of genes within the Brown_Myeloid_Cell_Development_Up gene set in HMGN1-OE compared to wild-type immature progenitors. Leading edge genes by GSEA are marked.
Gene Symbol	OE/wt 0h	log2 ratio 0h (OE_HMGN1 vs WT)	Core enrichment (leading edge)
ALCAM	0.334941	-1.57802	Yes
CD80	0.381371	-1.39073	Yes
NQO1	0.436437	-1.19616	Yes
ITGAM	0.592947	-0.754026	Yes
TGFBI	0.41453	-1.27045	Yes
DGAT2	0.468044	-1.09528	Yes
DAB2	0.651537	-0.618081	Yes
C5AR1	0.658353	-0.603066	Yes
TREM2	0.499285	-1.00206	Yes
TIFAB	0.484177	-1.04639	Yes
AOAH	0.379293	-1.39861	Yes
ABCD2	0.286027	-1.80578	Yes
SOAT1	0.271891	-1.8789	Yes
S100A11	0.42311	-1.24089	Yes
CCR1	0.448585	-1.15655	Yes
DSTN	0.510611	-0.969704	Yes
OLR1	0.0488477	-4.35557	Yes
LST1	0.4263	-1.23006	Yes
IL1B	0.689572	-0.536227	Yes
CD52	0.760544	-0.394896	Yes
MPEG1	0.210899	-2.24538	Yes
PSTPIP2	0.407463	-1.29526	Yes
S100A6	0.717104	-0.479747	Yes
TYROBP	0.469192	-1.09175	Yes
CTSS	0.198224	-2.3348	Yes
CSF2RA	0.445836	-1.16541	Yes
CEBPD	0.486584	-1.03924	Yes
MMP8	0.458257	-1.12577	Yes
GSTM3	0.509705	-0.972267	Yes
ACTN1	0.385231	-1.3762	Yes
SAT1	0.561409	-0.832875	Yes
CLEC5A	0.596474	-0.745469	Yes
HEXB	0.580812	-0.783857	Yes
CPD	0.626762	-0.67401	Yes
LCN2	0.75335	-0.408608	Yes
GSN	0.543549	-0.879518	Yes
SAMD9L	0.795696	-0.329711	Yes
GLRX	0.523746	-0.933061	Yes
HEBP1	0.263082	-1.92641	Yes
TLR2	0.567281	-0.817864	Yes
PGD	0.642577	-0.63806	Yes
CD68	0.625488	-0.676945	Yes
CEACAM1	0.720766	-0.472396	Yes
ABHD5	0.672637	-0.5721	Yes
ANXA4	0.584717	-0.774189	Yes
UPP1	0.665157	-0.588234	Yes
CCR2	0.472771	-1.08079	Yes
PYGL	0.749142	-0.416689	Yes
SIRPA	0.747507	-0.419841	Yes
IL1RN	0.689756	-0.535842	Yes
ATP6V1B2	0.723673	-0.46659	Yes
SCARB2	0.673418	-0.570425	No
CAPN3	0.880653	-0.183354	No
TNFRSF1A	0.788407	-0.342987	No
MAPK3	0.758962	-0.3979	No
CPNE3	0.784801	-0.349602	No
ANXA5	0.736261	-0.44171	No
MXD1	0.814172	-0.296594	No
RPE	0.782565	-0.353718	No
GRN	0.692089	-0.53097	No
STOM	0.786294	-0.34686	No
NFAM1	0.802974	-0.316575	No
TNF	0.742759	-0.429035	No
NPC1	0.787061	-0.345453	No
JUNB	0.776549	-0.364852	No
RPL13	0.850858	-0.23301	No
ATP6V1E1	0.808566	-0.306562	No
CNN2	0.87351	-0.195104	No
MYO1B	0.895906	-0.158581	No
ANPEP	0.906131	-0.142208	No
CCDC125	0.852808	-0.229706	No
SP100	0.843663	-0.245261	No
IQGAP1	0.852744	-0.229816	No
MCL1	0.866701	-0.206394	No
SLC30A6	0.867507	-0.205053	No
ZYX	0.880238	-0.184035	No
LASP1	0.907436	-0.140132	No
SLC31A2	0.907344	-0.140279	No
ANTXR2	0.94839	-0.0764471	No
CAP1	0.920623	-0.119318	No
TNNT3	0.964926	-0.0515099	No
SLC6A6	0.934458	-0.0977983	No
GRINA	0.908384	-0.138625	No
RPS17	0.95112	-0.0723002	No
GNB2L1	0.946156	-0.0798505	No
CNDP2	0.946842	-0.0788043	No
PLK3	0.943825	-0.0834087	No
CCND2	0.969811	-0.0442251	No
CAMP	0.959293	-0.0599567	No
PLA2G2E	0.988263	-0.017033	No
XDH	0.971351	-0.0419348	No
CLDN1	0.990188	-0.0142263	No
EGR1	0.950002	-0.073997	No
FGR	0.990441	-0.0138574	No
NOS1	0.995275	-0.00683279	No
EREG	0.996373	-0.00524189	No
FHAD1	0.996921	-0.00444849	No
EMCN	0.997428	-0.00371496	No
LALBA	0.997428	-0.00371496	No
BOLL	0.997428	-0.00371496	No
PLG	0.997428	-0.00371496	No
TEX101	0.997428	-0.00371496	No
LYZL1	0.997428	-0.00371496	No
EDIL3	0.997428	-0.00371496	No
EDAR	0.997428	-0.00371496	No
DARC	0.997428	-0.00371496	No
RNASE4	1.03416	0.0484566	No
PLAUR	1.02806	0.0399195	No
ARHGEF3	1.01892	0.0270447	No
CYBB	1.04272	0.0603495	No
PIK3CB	1.03525	0.0499855	No
DOPEY2	1.04597	0.0648385	No
CD44	1.05678	0.0796744	No
ID2	1.10098	0.138782	No
CSTA	1.04558	0.0643036	No
KLHDC4	1.08566	0.118575	No
ITGB2	1.16769	0.223663	No
ITGAX	1.079	0.109698	No
CD33	1.14041	0.189548	No
GNS	1.20404	0.267881	No
DEGS1	1.21241	0.277878	No
SLC15A3	1.12044	0.164067	No
FPR1	1.14844	0.19968	No
CAPG	1.3626	0.446363	No
SERPINC1	1.18472	0.244551	No
GP5	1.21381	0.279544	No
IL4I1	1.50949	0.594057	No
HCK	1.2526	0.324921	No
TRPM2	2.22346	1.15281	No
IL1R2	1.5361	0.61927	No
