# Supplementary material for: Chromatin accessibility promotes hematopoietic and leukemia stem cell activity
Source: Nat Commun. 2020 Mar 16;11:1406. doi: 10.1038/s41467-020-15221-z (PMC7076002; doi:10.1038/s41467-020-15221-z)
Supplement: Supplementary file 5 — Supplementary Data 2 [file 41467_2020_15221_MOESM5_ESM.xlsx]

## Sheet: Suppl Table 2
Supplementary Table 2: Gene Set Eppert_LSC_signature. RNA-seq fold change (FC) of genes within the Eppert_LSC_Signature gene set in HMGN1-OE compared to wild-type immature progenitors. Leading edge genes by GSEA are marked.
Gene Symbol	OE/wt 0h	log2 ratio 0h (OE_HMGN1 vs WT)	Core enrichment (leading edge)
TMEM38B	0.585594	-0.772028	No
RNF125	0.641932	-0.639508	No
ELK3	0.788342	-0.343107	No
SLC25A36	0.843823	-0.244988	No
WBP5	0.985002	-0.0218022	No
SPTBN1	1.00231	0.0033294	No
PRKCH	1.0248	0.0353447	No
SOCS2	1.04198	0.059322	No
TFPI	1.27227	0.347408	Yes
FLT3	1.27889	0.354889	Yes
ERG	1.37958	0.464226	Yes
RBPMS	1.38381	0.468641	Yes
BCL11A	1.46711	0.552975	Yes
PLSCR4	1.6885	0.755739	Yes
MEIS1	1.90624	0.930729	Yes
INPP4B	2.44636	1.29064	Yes
HOXB3	2.57905	1.36684	Yes
HLF	2.75679	1.46299	Yes
CRHBP	2.95	1.56071	Yes
