# Supplementary material for: Chromatin accessibility promotes hematopoietic and leukemia stem cell activity
Source: Nat Commun. 2020 Mar 16;11:1406. doi: 10.1038/s41467-020-15221-z (PMC7076002; doi:10.1038/s41467-020-15221-z)
Supplement: Supplementary file 6 — Supplementary Data 3 [file 41467_2020_15221_MOESM6_ESM.xlsx]

## Sheet: Sheet1
Supplementary Table 3: HoxA and HoxB family gene expression in myeloid progenitor cells. RNA-seq fold change (FC) of HoxA and HoxB family genes in HMGN1-OE compared to wild-type immature progenitors.
Gene Symbol	OE/wt 0h	log2 ratio 0h
HoxA1	2.14481	1.10085
HoxA10	4.82527	2.27061
HoxA11	2.2536	1.17223
HoxA11as	1.11281	0.154208
HoxA13	0.997428	-0.00371496
HoxA2	4.40952	2.14062
HoxA3	5.5217	2.46511
HoxA4	3.64225	1.86483
HoxA5	8.06576	3.01181
HoxA6	6.11737	2.61291
HoxA7	12.0859	3.59526
HoxA9	11.923	3.57567
HoxB1	0.994945	-0.00731175
HoxB13	0.997428	-0.00371496
HoxB2	0.892442	-0.16417
HoxB3	2.57905	1.36684
HoxB4	1.46969	0.555508
HoxB5	4.36947	2.12746
HoxB6	1.16017	0.214337
HoxB7	3.65475	1.86977
HoxB8	1.44006	0.526129
HoxB9	1.06993	0.0975109
