# Supplementary material for: Chromatin accessibility promotes hematopoietic and leukemia stem cell activity
Source: Nat Commun. 2020 Mar 16;11:1406. doi: 10.1038/s41467-020-15221-z (PMC7076002; doi:10.1038/s41467-020-15221-z)
Supplement: Supplementary file 7 — Supplementary Data 4 [file 41467_2020_15221_MOESM7_ESM.xlsx]

## Sheet: Mitochondrion
Supplementary Table 4: GO_Mitochondrion gene set in LK cells. RNA-seq fold change (FC) of genes within the GO_Mitochondrion gene set that are upregulated in HMGN1-OE compared to wild-type LK HSPCs harvested from the competitive bone marrow transplantation of CD45.1 wild-type vs CD45.2 HMGN1-OE cells.
Gene Symbol	OE/WT	log2 ratio
BRAF	8.2908	3.05151
SRP19	5.72917	2.51833
SNCA	4.86376	2.28207
OCIAD2	4.29051	2.10115
TIMM17A	3.99927	1.99974
MRPL42	3.92398	1.97232
GLUL	3.9196	1.97071
BOLA1	3.74204	1.90383
CISD1	3.73185	1.89989
DYNLL2	3.52611	1.81808
NDUFA7	3.27298	1.7106
NDUFA12	3.19594	1.67624
LYRM5	3.14246	1.65189
NDUFC1	3.09633	1.63056
COX7C	2.97215	1.57151
MRPS18C	2.96111	1.56614
MRPS33	2.95778	1.56452
ETFA	2.92108	1.5465
SUCLA2	2.91948	1.54571
HRSP12	2.79413	1.4824
MRPL46	2.65172	1.40693
HIGD1A	2.61635	1.38755
GLRX5	2.60653	1.38213
MRPL30	2.57693	1.36565
MTHFS	2.54023	1.34496
UQCRQ	2.51714	1.33179
NDUFA1	2.50966	1.32749
ICT1	2.50919	1.32722
NDUFB10	2.50318	1.32376
DNAJC19	2.50091	1.32246
NDUFB4	2.49761	1.32055
MRPL27	2.46487	1.30151
MRPS24	2.45084	1.29328
UQCR11	2.4323	1.28232
PNKD	2.40579	1.26651
REXO2	2.3744	1.24756
MRPL17	2.36957	1.24462
BLOC1S1	2.36602	1.24246
PARK7	2.33393	1.22276
PCBD2	2.32964	1.22011
MRPL23	2.30955	1.20761
COX7A2L	2.30908	1.20732
MRPL45	2.30492	1.20472
MYH10	2.29821	1.20051
MRPL55	2.29564	1.1989
NDUFB7	2.28063	1.18943
CSDE1	2.26152	1.17729
FXN	2.25304	1.17188
SDHB	2.24338	1.16568
MRPS10	2.24314	1.16552
NDUFB6	2.21397	1.14664
NME1	2.16576	1.11487
SPRYD4	2.15964	1.11079
SSBP1	2.1393	1.09714
COQ7	2.11537	1.08091
DNLZ	2.11516	1.08077
NDUFA8	2.10194	1.07172
COX7A2	2.08325	1.05883
MRPL14	2.07203	1.05105
NDUFB8	2.04634	1.03304
COX17	2.02673	1.01915
LYRM7	2.01762	1.01265
MRPS14	1.99963	0.999734
NDUFV2	1.99706	0.997879
TIMM13	1.99554	0.99678
NRGN	1.98434	0.988659
ATPIF1	1.98147	0.98657
CHCHD10	1.97509	0.981921
NFU1	1.95569	0.967678
NDUFS3	1.95235	0.965211
MRPL28	1.90748	0.931669
NDUFA5	1.90185	0.927402
NDUFS7	1.89663	0.923438
MRPL22	1.89474	0.921999
NDUFS6	1.88371	0.91358
MTG1	1.8824	0.912572
TYMS	1.85231	0.889322
NDUFB5	1.83329	0.874436
UQCR10	1.83327	0.874419
MRPS12	1.8307	0.872392
TMEM126A	1.82447	0.867475
MRPL41	1.81762	0.862051
PFDN2	1.80506	0.852045
MRPS21	1.80073	0.848581
MTX1	1.79841	0.84672
PFDN4	1.79798	0.846375
TIMM22	1.79414	0.843296
ACOT13	1.7813	0.832927
MRPL48	1.77491	0.827742
APOOL	1.77322	0.82637
SIVA1	1.77196	0.825347
ISCA2	1.771	0.824561
GRPEL1	1.76741	0.821639
NDUFA2	1.7624	0.817543
ATP5J	1.74922	0.806716
YWHAH	1.7435	0.801986
FAM162A	1.73896	0.798221
GLRX2	1.73849	0.797836
NT5C	1.73299	0.793266
NDUFB9	1.72555	0.787056
COX4I1	1.71802	0.780747
NDUFA13	1.7135	0.776948
ATP5O	1.70046	0.765929
NDUFV3	1.69607	0.762195
AURKAIP1	1.69336	0.759888
CDK7	1.68277	0.750837
ATP5G1	1.67661	0.745549
TIMM8B	1.66813	0.73823
MRPL33	1.6489	0.721503
VDAC3	1.64002	0.713711
TOMM20	1.62083	0.696734
CHCHD1	1.61643	0.692811
NDUFA6	1.56528	0.646418
ATP5H	1.56457	0.645762
CARKD	1.55961	0.641188
NDUFA9	1.55685	0.638628
NDUFS8	1.53884	0.621839
PSMB3	1.53648	0.619626
ETFB	1.52964	0.613191
ROMO1	1.50583	0.590561
APOA1BP	1.50198	0.58687
ISCA1	1.48896	0.5743
RRP15	1.47999	0.565585
MRPS28	1.478	0.563647
ECI1	1.46602	0.551907
SDHD	1.46565	0.551538
TOMM5	1.46081	0.546764
MTCH2	1.45144	0.537482
MPV17L2	1.43895	0.525019
FIS1	1.4216	0.50752
VDAC2	1.41433	0.500119
TXN2	1.41432	0.500104
TOMM6	1.40627	0.491872
FUNDC2	1.39214	0.477306
CCDC58	1.37961	0.464263
COX5B	1.35359	0.436796
MRPS18B	1.34565	0.428306
MRPS17	1.29845	0.376791
UQCRFS1	1.28965	0.366979
SOD2	1.25452	0.32713
GRPEL2	1.24676	0.318186
MRPS18A	1.21894	0.28563
NT5C3	1.1905	0.251567
NUDT9	1.15317	0.205606
COX6A1	1.14184	0.191359
MTX2	1.13482	0.182457
MRPL18	1.12613	0.171371
TXNRD2	1.08035	0.111493
NUDT19	1.0659	0.0920727
CYC1	1.03651	0.0517356
GPX4	0.904899	-0.144172
