# Supplementary material for: Chromatin accessibility promotes hematopoietic and leukemia stem cell activity
Source: Nat Commun. 2020 Mar 16;11:1406. doi: 10.1038/s41467-020-15221-z (PMC7076002; doi:10.1038/s41467-020-15221-z)
Supplement: Supplementary file 8 — Supplementary Data 5 [file 41467_2020_15221_MOESM8_ESM.xlsx]

## Sheet: Suppl Table 2
Supplementary Table 5: Gene set Venezia_quiescence_up_in_HSC. RNA-seq fold change (FC) of genes within the Venezia_quiescence_up_in_HSC gene set in HMGN1-OE compared to wild-type LK HSPCs harvested from the competitive bone marrow transplantation of CD45.1 wild-type vs CD45.2 HMGN1-OE cells. Leading edge genes by GSEA are marked.
Gene Symbol	OE/wt 0h	log2 ratio 0h (OE_HMGN1 vs WT)	Core enrichment (leading edge)
PLOD3	0.581053	-0.783259	Yes
GADD45B	0.930506	-0.103913	Yes
LRP10	1.0139	0.0199127	Yes
HIST1H1C	0.761785	-0.392544	Yes
DLST	0.944992	-0.0816267	Yes
RASA3	0.927799	-0.108115	Yes
GTPBP1	0.879899	-0.184591	Yes
IFI203	1.32565	0.406702	Yes
CCL9	0.871463	-0.198489	Yes
HDAC5	1.0737	0.102585	Yes
CERK	0.802146	-0.318063	Yes
ILVBL	0.634596	-0.65609	Yes
TYROBP	0.469192	-1.09175	Yes
TRIM11	0.94293	-0.084777	Yes
MFNG	0.915906	-0.126728	Yes
NCOA4	0.868838	-0.202841	Yes
SMARCD2	0.861567	-0.214965	Yes
TMC6	1.03819	0.0540707	Yes
TAP2	1.04631	0.0653133	Yes
IRF5	1.24376	0.314705	Yes
ORMDL3	0.991464	-0.0123676	Yes
UBC	0.893162	-0.163007	Yes
BTG2	0.844831	-0.243265	Yes
IRF1	0.768413	-0.380046	Yes
MVP	0.995446	-0.00658497	Yes
GNB2	0.880348	-0.183853	Yes
DVL1	1.03394	0.0481461	Yes
STX5A	0.950001	-0.0739987	Yes
VAV1	0.757361	-0.400947	Yes
MAT2A	0.93543	-0.0962983	Yes
ADCY7	0.727407	-0.459164	Yes
RING1	0.782237	-0.354322	Yes
NFIL3	1.30558	0.384687	Yes
TINF2	0.988668	-0.0164413	Yes
EIF4G2	0.949087	-0.0753883	Yes
RIOK3	0.851849	-0.23133	Yes
RAF1	0.869586	-0.2016	Yes
PDPK1	0.84766	-0.238442	Yes
MPL	0.291301	-1.77942	Yes
UBTF	0.906258	-0.142006	Yes
MYB	0.844991	-0.242992	Yes
HSPA4	0.889594	-0.168781	Yes
PPOX	0.895529	-0.159188	Yes
IER2	0.715906	-0.482158	No
ULK1	1.01259	0.0180469	No
STXBP2	0.890959	-0.16657	No
STARD3	0.669583	-0.578666	No
CTSL	1.07119	0.0992093	No
GSTM1	0.490856	-1.02663	No
USP3	0.914316	-0.129235	No
SH3GLB1	1.15415	0.206828	No
CREM	0.779182	-0.359968	No
XBP1	0.71316	-0.487701	No
DUSP11	0.982654	-0.0252441	No
HSD17B4	0.911856	-0.133122	No
RPS19	0.897844	-0.155463	No
COPG1	1.0074	0.0106422	No
HSD3B7	0.627562	-0.672169	No
BC018507	0.824011	-0.279265	No
LPIN2	0.829934	-0.268932	No
ETS2	0.907974	-0.139278	No
AZI2	0.777686	-0.362739	No
IMPDH2	0.913405	-0.130673	No
PPAN	0.960059	-0.0588043	No
ARAF	0.933108	-0.0998842	No
IGF1R	0.933254	-0.0996583	No
USP2	0.568297	-0.815283	No
NR3C1	1.12468	0.169512	No
RBMX	0.951917	-0.0710928	No
TOR1B	0.808269	-0.307093	No
PCBP2	0.911004	-0.13447	No
SAMHD1	0.969775	-0.0442773	No
DGAT1	0.708557	-0.497044	No
IFI205	1.13137	0.178065	No
BYSL	0.958584	-0.061023	No
NINJ1	0.651849	-0.617391	No
MBD1	0.789222	-0.341498	No
GLTSCR2	0.974802	-0.0368185	No
DDX6	0.874888	-0.19283	No
GABARAPL1	0.710265	-0.49357	No
LANCL1	0.770199	-0.376697	No
RAB14	0.760232	-0.395489	No
MAPKAPK5	0.843766	-0.245085	No
CTSF	0.705578	-0.503123	No
UBE2B	1.02983	0.0423993	No
FLOT1	1.06998	0.097578	No
ANTXR2	0.94839	-0.0764471	No
DUSP12	0.847909	-0.238018	No
NXF1	0.922502	-0.116376	No
AUH	1.02125	0.0303387	No
PPM1B	0.939669	-0.0897748	No
CD1D2	0.887079	-0.172866	No
JTB	0.950823	-0.0727516	No
CTSH	1.29464	0.372556	No
YWHAQ	0.944147	-0.0829166	No
TOB1	0.945504	-0.0808446	No
DEB1	0.945316	-0.0811314	No
HCCS	0.942174	-0.0859344	No
SAP18	0.864296	-0.210402	No
LTC4S	0.965167	-0.0511502	No
GFI1B	1.75755	0.813564	No
P2RX4	0.858124	-0.220742	No
ZFP36L1	1.80627	0.853017	No
CENPA	0.95073	-0.0728931	No
SERPINA3G	1.34953	0.43246	No
CD81	0.961328	-0.056899	No
SNX2	1.25812	0.331274	No
GMFG	0.87776	-0.188102	No
GTPBP2	1.03672	0.0520205	No
DNAJB6	0.883533	-0.178644	No
BCL2L2	0.820549	-0.285338	No
GADD45G	1.26413	0.338144	No
NRP	0.791813	-0.336769	No
GSTM5	8.78443	3.13495	No
