# Supplementary material for: Chromatin accessibility promotes hematopoietic and leukemia stem cell activity
Source: Nat Commun. 2020 Mar 16;11:1406. doi: 10.1038/s41467-020-15221-z (PMC7076002; doi:10.1038/s41467-020-15221-z)
Supplement: Supplementary file 9 — Supplementary Data 6 [file 41467_2020_15221_MOESM9_ESM.xlsx]

## Sheet: Suppl Table 2
Supplementary Table 6: Gene set Kowalczyk_down_cycling_cells. RNA-seq fold change (FC) of genes within the Kowalczyk_down_cycling_cells gene set in HMGN1-OE compared to wild-type LK HSPCs harvested from the competitive bone marrow transplantation of CD45.1 wild-type vs CD45.2 HMGN1-OE cells. Leading edge genes by GSEA are marked.
Gene Symbol	OE/wt 0h	log2 ratio 0h (OE_HMGN1 vs WT)	Core enrichment (leading edge)
ZFP36	0.922729	-0.116022	Yes
GPR56	1.24613	0.317451	Yes
SMTN	1.1199	0.163374	Yes
TXNIP	0.995364	-0.00670349	Yes
HIST1H1C	0.761785	-0.392544	Yes
PBXIP1	0.861784	-0.214603	Yes
IFT80	0.929774	-0.105048	Yes
AIM2	0.761977	-0.392181	Yes
CCND3	1.11024	0.150865	Yes
FOXP1	1.0736	0.102463	Yes
PISD-PS2	0.899594	-0.152655	Yes
KCTD10	0.884352	-0.177308	Yes
H2-K1	0.955048	-0.0663555	Yes
PTGS1	0.500889	-0.997438	Yes
STAT3	0.938172	-0.0920752	Yes
GCNT2	2.37951	1.25067	Yes
MYCT1	0.562143	-0.830992	Yes
MEIS1	1.90624	0.930729	Yes
IP6K1	0.921954	-0.117234	Yes
STAT1	0.706787	-0.500652	Yes
SFI1	0.797365	-0.326688	Yes
CCND2	0.969811	-0.0442251	Yes
IFNAR1	0.900175	-0.151723	Yes
TMEM71	0.998971	-0.00148535	Yes
TBXAS1	0.550671	-0.860738	Yes
MPL	0.291301	-1.77942	Yes
CASP4	0.581749	-0.781532	Yes
TCP11L2	0.924632	-0.113049	Yes
SAMD9L	0.795696	-0.329711	Yes
CYB5R4	0.786622	-0.346257	Yes
STXBP4	1.19942	0.262337	Yes
HLF	2.75679	1.46299	Yes
H2-T23	0.963167	-0.0541417	Yes
CLK1	0.94259	-0.0852983	Yes
FCHO2	0.949726	-0.0744161	Yes
KLF6	1.22137	0.288495	Yes
MBNL2	0.864448	-0.210149	Yes
SHISA5	0.784589	-0.349992	No
WBSCR27	0.981525	-0.0269038	No
TSC22D3	0.732246	-0.4496	No
ZDHHC21	0.915523	-0.127333	No
CYHR1	0.857878	-0.221156	No
DECR2	0.837131	-0.256475	No
PIK3IP1	0.796409	-0.328419	No
DDX58	0.842334	-0.247535	No
PCMTD2	0.863383	-0.211928	No
TRIM12A	0.724966	-0.464014	No
ACOX1	0.769352	-0.378284	No
KLHL24	0.864912	-0.209375	No
IRF2	0.983698	-0.0237128	No
TRAF5	1.56836	0.649259	No
PIKFYVE	0.865926	-0.207685	No
EPS15	0.857202	-0.222293	No
GIMAP6	1.21404	0.279816	No
RNASEL	0.763474	-0.389349	No
PBX1	1.08673	0.119995	No
SAT1	0.561409	-0.832875	No
IFITM1	0.768266	-0.380322	No
SEPP1	0.191816	-2.38221	No
DTNB	1.12552	0.170594	No
ALDOA	0.886838	-0.173258	No
RAB37	1.42325	0.50919	No
GABARAPL1	0.710265	-0.49357	No
TMEM176B	1.2687	0.343355	No
TBCA	0.986564	-0.0195147	No
NCEH1	0.881169	-0.182509	No
CREB3	0.921642	-0.117722	No
DENND2D	0.809962	-0.304075	No
ACAD9	0.808613	-0.306478	No
PAPOLG	0.818887	-0.288264	No
GIMAP1	1.02232	0.0318424	No
POGLUT1	0.787212	-0.345176	No
RDH12	0.615226	-0.700811	No
ZFP773	0.822456	-0.281989	No
PTGR2	0.870466	-0.20014	No
GLRX2	0.7638	-0.388733	No
KIF24	0.719611	-0.474711	No
MGST1	0.167775	-2.5754	No
MAP1LC3B	0.916188	-0.126284	No
UBE2F	0.895412	-0.159377	No
MALAT1	0.72912	-0.455771	No
SELM	0.833395	-0.262928	No
PRR13	1.05264	0.074008	No
UTP23	0.773757	-0.370048	No
SYNE1	1.00451	0.00648509	No
PRNP	0.258174	-1.95358	No
