# Supplementary material for: Chromatin accessibility promotes hematopoietic and leukemia stem cell activity
Source: Nat Commun. 2020 Mar 16;11:1406. doi: 10.1038/s41467-020-15221-z (PMC7076002; doi:10.1038/s41467-020-15221-z)
Supplement: Supplementary file 10 — Supplementary Data 7 [file 41467_2020_15221_MOESM10_ESM.xlsx]

## Sheet: Suppl Table 2
Supplementary Table 7: Gene set GO_Regulation_of_myeloid_cell_differentiation. RNA-seq fold change (FC) of genes within the GO_Regulation_of_myeloid_cell_differentiation gene set in HMGN1-OE compared to wild-type LK HSPCs harvested from the competitive bone marrow transplantation of CD45.1 wild-type vs CD45.2 HMGN1-OE cells. Leading edge genes by GSEA are marked.
Gene Symbol	OE/wt 0h	log2 ratio 0h (OE_HMGN1 vs WT)	Core enrichment (leading edge)
HIST1H4D	1.41561	0.501425	Yes
CDK6	0.823448	-0.280251	Yes
FES	0.882287	-0.180681	Yes
CSF1R	0.469252	-1.09157	Yes
INPP5D	0.889998	-0.168126	Yes
LYN	0.824688	-0.278079	Yes
GATA2	2.00892	1.00642	Yes
TOB2	0.974933	-0.0366249	Yes
FOS	0.870856	-0.199493	Yes
TFE3	0.837288	-0.256205	Yes
LDB1	0.972873	-0.0396767	Yes
HIF1A	0.751761	-0.411654	Yes
STAT5B	0.830113	-0.26862	Yes
GPR171	1.75157	0.808645	Yes
JUN	0.289131	-1.79021	Yes
TYROBP	0.469192	-1.09175	Yes
NCKAP1L	1.03836	0.0543076	Yes
CSF3R	0.75667	-0.402265	Yes
RUNX1	0.953296	-0.0690036	Yes
ZFPM1	1.56659	0.647629	Yes
CEBPB	0.460609	-1.11839	Yes
RB1	0.84882	-0.236469	Yes
FOXP1	1.0736	0.102463	Yes
HCLS1	0.891922	-0.16501	Yes
ARNT	0.942283	-0.0857678	Yes
ANKRD54	0.861788	-0.214595	Yes
NFKBIA	0.829334	-0.269975	Yes
SENP1	0.88832	-0.170848	Yes
ESRRA	0.932136	-0.101388	Yes
MAPK14	0.865942	-0.207658	Yes
PF4	1.61759	0.693845	Yes
MEIS1	1.90624	0.930729	Yes
ZBTB7A	0.840627	-0.250462	Yes
CTNNB1	0.931967	-0.101649	Yes
HIST1H4F	0.876757	-0.189752	Yes
UBASH3B	1.08129	0.112752	Yes
CREB1	0.80714	-0.309109	Yes
TMEM64	1.02045	0.0292021	Yes
HMGB2	0.882671	-0.180052	Yes
RIPK1	0.798136	-0.325294	Yes
MYC	0.889202	-0.169417	Yes
OGT	1.09165	0.126512	Yes
TAL1	1.02187	0.0312112	Yes
HIST1H4B	1.18869	0.249372	Yes
TRAF6	0.814585	-0.295863	Yes
KLF13	0.804576	-0.313699	Yes
KLF10	0.851226	-0.232386	Yes
HIST1H4I	1.04224	0.0596941	Yes
IRF7	1.10406	0.142818	No
HIST1H4K	1.39542	0.480695	No
GATA1	0.620617	-0.688226	No
ID2	1.10098	0.138782	No
SCIN	0.096918	-3.36709	No
MEF2C	1.67083	0.740568	No
SMAP1	0.824373	-0.27863	No
RASSF2	0.663654	-0.591496	No
GABPA	0.842956	-0.246471	No
CUL4A	0.857087	-0.222486	No
CASP8	0.868955	-0.202647	No
PTPN2	0.804208	-0.314359	No
CDC73	0.84598	-0.241304	No
RNF41	0.800247	-0.321482	No
RBM15	0.789656	-0.340703	No
ATP6AP1	0.796976	-0.327393	No
HIST1H4H	1.30448	0.38348	No
PIK3R1	0.896256	-0.158018	No
FADD	0.739788	-0.434816	No
CTR9	0.916927	-0.125121	No
KDM1A	0.984247	-0.0229077	No
MTOR	0.937938	-0.0924359	No
GNAS	1.01784	0.0255054	No
PURB	0.961141	-0.0571803	No
HIST1H4J	1.20975	0.274703	No
ACIN1	0.970993	-0.0424679	No
HIST1H4A	1.10024	0.137822	No
PAF1	0.818501	-0.288944	No
HOXA7	12.0859	3.59526	No
HAX1	0.985181	-0.0215392	No
HMGB1	0.933317	-0.0995615	No
ISG15	0.581728	-0.781582	No
ETS1	2.46832	1.30353	No
MED1	0.832733	-0.264073	No
PRKCA	1.6201	0.696084	No
HIST1H4C	1.05471	0.0768421	No
CCL3	0.942298	-0.0857446	No
NDFIP1	0.84248	-0.247286	No
ZBTB46	1.13504	0.182745	No
PRMT1	0.978841	-0.0308533	No
HOXA9	11.923	3.57567	No
CIB1	0.893474	-0.162502	No
WDR61	0.832448	-0.264569	No
LEO1	0.875479	-0.191855	No
NME1	0.89322	-0.162913	No
CTNNBIP1	0.928538	-0.106968	No
