# Supplementary material for: Chromatin accessibility promotes hematopoietic and leukemia stem cell activity
Source: Nat Commun. 2020 Mar 16;11:1406. doi: 10.1038/s41467-020-15221-z (PMC7076002; doi:10.1038/s41467-020-15221-z)
Supplement: Supplementary file 12 — Source Data [file 41467_2020_15221_MOESM12_ESM.xlsx]

## Sheet: 1a. Differentiation
Days	WT			Ts1			OE-HMGN1
0	0.51	1.58	0.68	0.05	0.05	0.05	0.29	0.83	0.53
1	0	9.09	5.4	1.01	2.15	1.8	0.13	0.68	0.28
2	6.17	16.8	12.8	1.2	2	1.5	0.46	0.52	0.37
3	57.9	38.9	50.7	3.04	2.34	2.05	8.29	0.49	10.1
4	69.7	52.3	88.6	12.5	9.69	5.82	23.8	1.41	28.2
5	66.6	80	83.4	29.9	25.3	20.9	38.5	12.3	48.5

## Sheet: 1a. Proliferation
Days	WT			Ts1			OE-HMGN1
0	1	1	1	1	1	1	1	1	1
1	1	2	1	2	2	2	3	3	3
2	4.5	3	4	6.5	4	5	8	7	6
3	5	10	8	7	6	7	20	25	22
4	9.5	14	12	25.5	17.5	22	52	43.5	50

## Sheet: 1c.ROS
Time	WT			OE-HMGN1
0h	0.888287	1.05048	1.06123	0.94334	0.817117	0.785745
36h	0.919723	1.07499	0.847564	1.08935	0.985372	1.20565
96h	1.77693	2.20937	1.76643	1.2234	1.23961	1.29406

## Sheet: 1d.shRNA
Days	Control#1			Control#2			shHMGN1#1			shHMGN1#2
0	0.6	0.16	0.82	0	0.18	0.44	1.22	0.25	0.31	1.43	0.51	0.26
1	0	0.038	1.27	0.073	0.63	3.38	3.6	4.44	0.6	6.21	0.74	0.24
2	1.03	7.17	1.95	8	3.02	2.72	19.8	18.7	9.85	21.7	11.9	6.92
3	1.43	1.2	5.44	1.34	5.76	4.6	19	19.4	7.87	18.7	12.1	5.82
4	3.61	4.19	19.2	4.18	19.4	19.5	26.2	30.3	34	26	29.9	23.6
5	16.9	25.5	31.5	15	35	31.7	31.2	32.8	36.3	32.4	36.2	34
6	26.6	35.5	49.9	18.2	38.6	55.4	58.9	64.3	77.9	65	77.2	78

## Sheet: 1d.Western
Top: B-Actin
Botton: HMGN1

## Sheet: 1e. WTvsMUT proliferation
Days	EV		HMGN1 wt		HMGN1 SE mut
0	1	1	1	1	1	1
3	19	19	8	14	19	26
4	47	49	82	91	46	55.6
5	96	66	160	176	112	148
6	209	238	354	374	195	222

## Sheet: 1e.Western
Left red box: FLAG (HMGN1)
Right purple box: Histone H3

## Sheet: 1e. WTvsMUT differentiation
Days	EV		HMGN1 wt		HMGN1 SE mut
0	1.6	0.81	1.16	0.23	5.75	1.01
4	30.3	9.47	3.48	10.6	14.1	11.2
5	13.3	12.6	3.19	11.8	14.3	42.6
6	59.5	61.8	5.84	23.6	77.4	47.5

## Sheet: Suppl1d.ATARIS_AMLvsOthers
All others	AML
-1.85448	-2.16292
-1.75903	-2.11011
-1.56136	-1.69308
-1.54418	-1.5316
-1.40247	-1.12116
-1.26958	-1.11596
-1.26511	-0.769054
-1.20697	-0.709768
-1.20629	-0.595822
-1.20425	-0.531609
-1.19067	-0.499264
-1.17678	-0.315425
-1.13266	-0.31023
-1.116	-0.288836
-1.11373	-0.253605
-1.08481	-0.195013
-1.04523	0.093189
-1.02753	0.501736
-1.01589
-0.978767
-0.974666
-0.97165
-0.957296
-0.915428
-0.888877
-0.873095
-0.869262
-0.857748
-0.835961
-0.825128
-0.782252
-0.768845
-0.744242
-0.680274
-0.67643
-0.668143
-0.660543
-0.644055
-0.63986
-0.637509
-0.62661
-0.604471
-0.582747
-0.575489
-0.552515
-0.527894
-0.517094
-0.509106
-0.497312
-0.480231
-0.476018
-0.474654
-0.471543
-0.46926
-0.451166
-0.420135
-0.41367
-0.402336
-0.396234
-0.380981
-0.37441
-0.362046
-0.360021
-0.352157
-0.32695
-0.321357
-0.312136
-0.289141
-0.288241
-0.2876
-0.287047
-0.283038
-0.256169
-0.249663
-0.249224
-0.229718
-0.228068
-0.227444
-0.225211
-0.218303
-0.193317
-0.167903
-0.167099
-0.158949
-0.152334
-0.131445
-0.131355
-0.125361
-0.124113
-0.122351
-0.122273
-0.120376
-0.105745
-0.0982588
-0.0929543
-0.0580885
-0.0504517
-0.0422897
-0.0414175
-0.0381146
-0.023651
-0.0103552
0.000895806
0.00930844
0.0110314
0.0286472
0.0401644
0.0631424
0.0679292
0.0846315
0.0963008
0.0979288
0.101256
0.101392
0.11169
0.117086
0.119469
0.120552
0.134798
0.136052
0.140623
0.141008
0.155745
0.16416
0.167044
0.17311
0.179708
0.189199
0.199921
0.229633
0.263792
0.280116
0.285596
0.330428
0.340415
0.34053
0.366033
0.410421
0.420025
0.471661
0.474158
0.480492
0.486637
0.504337
0.525977
0.539468
0.557428
0.562798
0.580652
0.586155
0.599715
0.618159
0.620437
0.623741
0.623983
0.667494
0.669253
0.683899
0.685197
0.686499
0.687395
0.695728
0.728531
0.733851
0.737993
0.747979
0.769947
0.778533
0.812831
0.817057
0.821845
0.846355
0.892701
0.898413
0.98006
0.997071
1.00225
1.01553
1.04136
1.04351
1.12711
1.13006
1.15314
1.22652
1.26126
1.26576
1.29227
1.30956
1.33199
1.40857
1.44766
1.47001
1.64999
1.71423
1.81702
2.01345
2.07751
2.19987

## Sheet: Suppl2 Proliferation
Days	U937 Controlg								U937 HMGN1 g								NomoI Control g								NomoI HMGN1 g
0	1	1	1	1	1	1	1	1	1	1	1	1	1	1			1	1	1	1	1	1	1	1	1	1	1	1	1	1
3	8.08734	4.04367	2.88152	2.88152	5.16488	5.16488	4.00656	12.0197	3.59612	7.19223	5.94757	5.10062	5.10062	8.86275			24	20	32	20	12	8	16	12	4	12	8	8	0	0
5	69.0131	57.5109	49.3649	65.8199	87.2206	51.3062	83.0361	75.1279	100.909	73.0718	97.7977	74.2916	94.1027	16.2667			28	16	24	28	16	12	12	16	0	4	16	4	4	4

[truncated: 43 more sheets: Suppl2 Differentiation, Suppl2 Western, 2f.K27ac, 2g Western, Suppl3a. E2 add back_proliferat, Suppl3a. E2 add back_diff, Suppl5b. Hox, Suppl5e Hox , 3c.ChIP-PCR, 3e.ChIP-PCR, 3f.ChIP-PCR shRNA, 4a. Young_vs_Old, 4c. CD45 isoforms, 4d. Tx_BM flow, 4e. G0, 4f. CD11b, 5a. CD11b+GR-1+, 5b.Colonies, 5c.HMGN1+-, 5e. Survival …]
